# Supplementary material for: Seed Detection and Discrimination by Ground Beetles (Coleoptera: Carabidae) Are Associated with Olfactory Cues
Source: PLoS One. 2017 Jan 20;12(1):e0170593. doi: 10.1371/journal.pone.0170593 (PMC5249171; doi:10.1371/journal.pone.0170593)
Supplement: S1 File — (XLSX) [file pone.0170593.s001.xlsx]

## Sheet: A-Littoralis-dry-chisq
Rep	Species	Choice
1	Alit	vc
2	Alit	sw
3	Alit	vc
4	Alit	vc
5	Alit	vc
6	Alit	wm
7	Alit	vc
8	Alit	vc	legend
9	Alit	vc	sw=stinkweed
10	Alit	vc	vc=volunteer canola
11	Alit	vc	ct=control
12	Alit	vc	wm=wild mustard
13	Alit	vc
14	Alit	sw
15	Alit	wm
16	Alit	vc
17	Alit	vc
18	Alit	vc
19	Alit	vc
20	Alit	wm
21	Alit	vc
22	Alit	ct
23	Alit	vc
24	Alit	vc
25	Alit	vc
26	Alit	vc
27	Alit	vc
28	Alit	vc
29	Alit	vc
30	Alit	vc
31	Alit	vc
32	Alit	wm
33	Alit	sw
34	Alit	vc
35	Alit	vc
36	Alit	wm
37	Alit	wm
38	Alit	wm
39	Alit	sw
40	Alit	vc

## Sheet: P.melanarius-dry-chisq
rep	species	choice
1	pmel	wm
2	pmel	vc
3	pmel	vc
4	pmel	wm
5	pmel	vc
6	pmel	wm
7	pmel	vc
8	pmel	vc
9	pmel	vc
10	pmel	sw	legend
11	pmel	vc	sw=stinkweed
12	pmel	vc	vc=volunteer canola
13	pmel	sw	ct=control
14	pmel	vc	wm=wild mustard
15	pmel	sw
16	pmel	ct
17	pmel	ct
18	pmel	ct
19	pmel	vc
20	pmel	sw
21	pmel	vc
22	pmel	vc
23	pmel	vc
24	pmel	wm
25	pmel	vc
26	pmel	wm
27	pmel	vc
28	pmel	ct
29	pmel	ct
30	pmel	wm
31	pmel	wm
32	pmel	sw
33	pmel	sw
34	pmel	sw
35	pmel	sw
36	pmel	sw
37	pmel	wm
38	pmel	wm
39	pmel	sw
40	pmel	sw

## Sheet: H.affinis-dry-chisq
Rep	Species	choice
1	haffi	CT
2	haffi	SW
3	haffi	VC
4	haffi	SW
5	haffi	VC
6	haffi	VC		legend
7	haffi	VC		sw=stinkweed
8	haffi	SW		vc=volunteer canola
9	haffi	SW		ct=control
10	haffi	VC		wm=wild mustard
11	haffi	VC
12	haffi	VC
13	haffi	VC
14	haffi	SW
15	haffi	VC
16	haffi	WM
17	haffi	VC
18	haffi	SW
19	haffi	WM
20	haffi	WM
21	haffi	SW
22	haffi	VC
23	haffi	VC
24	haffi	WM
25	haffi	WM
26	haffi	VC
27	haffi	SW
28	haffi	VC
29	haffi	VC
30	haffi	WM
31	haffi	WM
32	haffi	WM
33	haffi	CT
34	haffi	CT
35	haffi	CT
36	haffi	WM
37	haffi	WM
38	haffi	WM
39	haffi	WM

## Sheet: Imbibed-A.littoralis_chisq
Rep	species	choice
1	alit	sw
2	alit	sw
3	alit	sw
4	alit	sw
5	alit	vc
6	alit	vc
7	alit	vc
8	alit	vc
9	alit	vc
10	alit	vc
11	alit	sw
12	alit	sw
13	alit	sw		legend
14	alit	sw		sw=stinkweed
15	alit	sw		vc=volunteer canola
16	alit	vc		ct=control
17	alit	vc		wm=wild mustard
18	alit	vc
19	alit	vc
20	alit	vc
21	alit	vc
22	alit	vc
23	alit	vc
24	alit	wm
25	alit	vc
26	alit	wm
27	alit	vc
28	alit	wm
29	alit	wm
30	alit	wm
31	alit	wm
32	alit	wm
33	alit	wm
34	alit	wm
35	alit	wm
36	alit	wm
37	alit	wm
38	alit	wm
39	alit	wm
40	alit	wm

## Sheet: Imbibed-H.affinis_chisq
rep	species	choice
1	haff	vc
2	haff	vc
3	haff	sw
4	haff	vc
5	haff	vc
6	haff	vc		legend
7	haff	vc		sw=stinkweed
8	haff	vc		vc=volunteer canola
9	haff	vc		ct=control
10	haff	vc		wm=wild mustard
11	haff	vc
12	haff	sw
13	haff	wm
14	haff	wm
15	haff	wm
16	haff	sw
17	haff	vc
18	haff	sw
19	haff	wm
20	haff	wm
21	haff	wm
22	haff	wm
23	haff	wm
24	haff	wm
25	haff	wm
26	haff	wm
27	haff	wm
28	haff	wm
29	haff	wm
30	haff	wm
31	haff	wm
32	haff	wm
33	haff	wm
34	haff	wm
35	haff	wm
36	haff	wm
37	haff	wm
38	haff	wm
39	haff	wm
40	haff	wm

## Sheet: Imbibed_P.melanarius_chisq
Rep	species	choice
1	pmel	sw
2	pmel	ct
3	pmel	vc
4	pmel	vc
5	pmel	vc
6	pmel	vc	legend
7	pmel	vc	sw=stinkweed
8	pmel	vc	vc=volunteer canola
9	pmel	ct	ct=control
10	pmel	ct	wm=wild mustard
11	pmel	vc
12	pmel	vc
13	pmel	wm
14	pmel	wm
15	pmel	vc
16	pmel	vc
17	pmel	vc
18	pmel	vc
19	pmel	vc
20	pmel	vc
21	pmel	vc
22	pmel	vc
23	pmel	vc
24	pmel	vc
25	pmel	vc
26	pmel	sw
27	pmel	wm
28	pmel	sw
29	pmel	wm
30	pmel	sw
31	pmel	sw
32	pmel	sw
33	pmel	wm
34	pmel	wm
35	pmel	wm
36	pmel	wm
37	pmel	wm

## Sheet: A.litresidance_time
Rep	Spec	Choice	Ttime	Dtime
1	Alit	CT	20	0
1	Alit	VC	20	14
1	Alit	WM	20	3
1	Alit	SW	20	1
2	Alit	SW	20	1
2	Alit	VC	20	5
2	Alit	WM	20	6
2	Alit	CT	20	7
3	Alit	VC	20	18
3	Alit	WM	20	0
3	Alit	SW	20	0
3	Alit	CT	20	0
4	Alit	SW	20	1
4	Alit	VC	20	11
4	Alit	CT	20	0
4	Alit	WM	20	3
5	Alit	VC	20	15
5	Alit	WM	20	1
5	Alit	SW	20	0
5	Alit	CT	20	1
6	Alit	VC	20	9
6	Alit	SW	20	1
6	Alit	WM	20	6
6	Alit	CT	20	0
7	Alit	VC	20	19
7	Alit	WM	20	1
7	Alit	SW	20	0
7	Alit	CT	20	0
8	Alit	SW	20	1
8	Alit	VC	20	12
8	Alit	WM	20	4
8	Alit	CT	20	1
9	Alit	SW	20	1
9	Alit	WM	20	3
9	Alit	VC	20	13
9	Alit	CT	20	1
10	Alit	VC	20	12
10	Alit	WM	20	4
10	Alit	SW	20	1
10	Alit	CT	20	0
11	Alit	VC	20	17
11	Alit	WM	20	2
11	Alit	SW	20	0
11	Alit	CT	20	0
12	Alit	VC	20	8
12	Alit	SW	20	1
12	Alit	WM	20	6
12	Alit	CT	20	0
13	Alit	VC	20	12
13	Alit	SW	20	1
13	Alit	WM	20	4
13	Alit	CT	20	1
14	Alit	SW	20	0
14	Alit	VC	20	14
14	Alit	WM	20	4
14	Alit	CT	20	0
15	Alit	VC	20	7
15	Alit	WM	20	1
15	Alit	SW	20	8
15	Alit	CT	20	0
16	Alit	WM	20	9
16	Alit	VC	20	6
16	Alit	SW	20	2
16	Alit	CT	20	0
17	Alit	VC	20	11
17	Alit	SW	20	2
17	Alit	WM	20	4
17	Alit	CT	20	0
18	Alit	SW	20	0
18	Alit	WM	20	4
18	Alit	VC	20	12
18	Alit	CT	20	0
19	Alit	WM	20	3
19	Alit	VC	20	12.5
19	Alit	SW	20	1.5
19	Alit	CT	20	0
20	Alit	VC	20	15
20	Alit	WM	20	0
20	Alit	SW	20	0
20	Alit	CT	20	0
21	Alit	SW	20	2
21	Alit	WM	20	8
21	Alit	VC	20	4
21	Alit	CT	20	0
22	Alit	VC	20	9
22	Alit	WM	20	3.5
22	Alit	SW	20	4
22	Alit	CT	20	1.5
23	Alit	VC	20	0
23	Alit	WM	20	1
23	Alit	SW	20	1
23	Alit	CT	20	9
24	Alit	WM	20	7.5
24	Alit	VC	20	8
24	Alit	SW	20	3
24	Alit	CT	20	1
25	Alit	WM	20	3
25	Alit	VC	20	9
25	Alit	SW	20	2
25	Alit	CT	20	0
26	Alit	VC	20	13
26	Alit	SW	20	0
26	Alit	WM	20	3
26	Alit	CT	20	0
27	Alit	SW	20	1
27	Alit	VC	20	10
27	Alit	WM	20	6
27	Alit	CT	20	0
28	Alit	VC	20	6
28	Alit	WM	20	5
28	Alit	SW	20	5
28	Alit	CT	20	0
29	Alit	VC	20	8
29	Alit	SW	20	2
29	Alit	WM	20	5
29	Alit	CT	20	1
30	Alit	WM	20	2
30	Alit	VC	20	8
30	Alit	SW	20	0
30	Alit	CT	20	0
31	Alit	WM	20	4
31	Alit	VC	20	12
31	Alit	SW	20	1
31	Alit	CT	20	0
32	Alit	WM	20	8
32	Alit	VC	20	4
32	Alit	VC	20	2
32	Alit	CT	20	0
33	Alit	CT	20	0
33	Alit	VC	20	6
33	Alit	SW	20	8
33	Alit	WM	20	3
34	Alit	CT	20	0
34	Alit	VC	20	12
34	Alit	SW	20	2
34	Alit	WM	20	1
35	Alit	CT	20	1
35	Alit	VC	20	12
35	Alit	SW	20	2
35	Alit	WM	20	5
36	Alit	WM	20	10
36	Alit	VC	20	7
36	Alit	CT	20	0
36	Alit	SW	20	0
37	Alit	WM	20	7.5
37	Alit	VC	20	5
37	Alit	SW	20	3
37	Alit	CT	20	0
38	Alit	WM	20	4
38	Alit	VC	20	9
38	Alit	CT	20	0
38	Alit	SW	20	0
39	Alit	WM	20	3
39	Alit	VC	20	5
39	Alit	SW	20	6
39	Alit	CT	20	1
40	Alit	WM	20	3
40	Alit	SW	20	2
40	Alit	VC	20	12
40	Alit	CT	20	0
