# Supplementary material for: Seed Detection and Discrimination by Ground Beetles (Coleoptera: Carabidae) Are Associated with Olfactory Cues
Source: PLoS One. 2017 Jan 20;12(1):e0170593. doi: 10.1371/journal.pone.0170593 (PMC5249171; doi:10.1371/journal.pone.0170593)
Supplement: S2 File — (XLSX) [file pone.0170593.s002.xlsx]

## Sheet: Res Time-A.lit-Dry
Residence time for A. littoralis in four choice test
Rep	Spec	Choice	Ttime	Residence time
1	Alit	CT	20	0
1	Alit	VC	20	14
1	Alit	WM	20	3
1	Alit	SW	20	1
2	Alit	SW	20	1
2	Alit	VC	20	5
2	Alit	WM	20	6
2	Alit	CT	20	7
3	Alit	VC	20	18
3	Alit	WM	20	0
3	Alit	SW	20	0
3	Alit	CT	20	0
4	Alit	SW	20	1
4	Alit	VC	20	11
4	Alit	CT	20	0
4	Alit	WM	20	3
5	Alit	VC	20	15
5	Alit	WM	20	1
5	Alit	SW	20	0
5	Alit	CT	20	1
6	Alit	VC	20	9
6	Alit	SW	20	1
6	Alit	WM	20	6
6	Alit	CT	20	0
7	Alit	VC	20	19
7	Alit	WM	20	1
7	Alit	SW	20	0
7	Alit	CT	20	0
8	Alit	SW	20	1
8	Alit	VC	20	12
8	Alit	WM	20	4
8	Alit	CT	20	1
9	Alit	SW	20	1
9	Alit	WM	20	3
9	Alit	VC	20	13
9	Alit	CT	20	1
10	Alit	VC	20	12
10	Alit	WM	20	4
10	Alit	SW	20	1
10	Alit	CT	20	0
11	Alit	VC	20	17
11	Alit	WM	20	2
11	Alit	SW	20	0
11	Alit	CT	20	0
12	Alit	VC	20	8
12	Alit	SW	20	1
12	Alit	WM	20	6
12	Alit	CT	20	0
13	Alit	VC	20	12
13	Alit	SW	20	1
13	Alit	WM	20	4
13	Alit	CT	20	1
14	Alit	SW	20	0
14	Alit	VC	20	14
14	Alit	WM	20	4
14	Alit	CT	20	0
15	Alit	VC	20	7
15	Alit	WM	20	1
15	Alit	SW	20	8
15	Alit	CT	20	0
16	Alit	WM	20	9
16	Alit	VC	20	6
16	Alit	SW	20	2
16	Alit	CT	20	0
17	Alit	VC	20	11
17	Alit	SW	20	2
17	Alit	WM	20	4
17	Alit	CT	20	0
18	Alit	SW	20	0
18	Alit	WM	20	4
18	Alit	VC	20	12
18	Alit	CT	20	0
19	Alit	WM	20	3
19	Alit	VC	20	12.5
19	Alit	SW	20	1.5
19	Alit	CT	20	0
20	Alit	VC	20	15
20	Alit	WM	20	0
20	Alit	SW	20	0
20	Alit	CT	20	0
21	Alit	SW	20	2
21	Alit	WM	20	8
21	Alit	VC	20	4
21	Alit	CT	20	0
22	Alit	VC	20	9
22	Alit	WM	20	3.5
22	Alit	SW	20	4
22	Alit	CT	20	1.5
23	Alit	VC	20	0
23	Alit	WM	20	1
23	Alit	SW	20	1
23	Alit	CT	20	9
24	Alit	WM	20	7.5
24	Alit	VC	20	8
24	Alit	SW	20	3
24	Alit	CT	20	1
25	Alit	WM	20	3
25	Alit	VC	20	9
25	Alit	SW	20	2
25	Alit	CT	20	0
26	Alit	VC	20	13
26	Alit	SW	20	0
26	Alit	WM	20	3
26	Alit	CT	20	0
27	Alit	SW	20	1
27	Alit	VC	20	10
27	Alit	WM	20	6
27	Alit	CT	20	0
28	Alit	VC	20	6
28	Alit	WM	20	4
28	Alit	SW	20	5
28	Alit	CT	20	0
29	Alit	VC	20	8
29	Alit	SW	20	2
29	Alit	WM	20	5
29	Alit	CT	20	1
30	Alit	WM	20	2
30	Alit	VC	20	8
30	Alit	SW	20	0
30	Alit	CT	20	0
31	Alit	WM	20	4
31	Alit	VC	20	12
31	Alit	SW	20	1
31	Alit	CT	20	0
32	Alit	WM	20	8
32	Alit	VC	20	4
32	Alit	VC	20	2
32	Alit	CT	20	0
33	Alit	CT	20	0
33	Alit	VC	20	6
33	Alit	SW	20	8
33	Alit	WM	20	3
34	Alit	CT	20	0
34	Alit	VC	20	12
34	Alit	SW	20	2
34	Alit	WM	20	1
35	Alit	CT	20	1
35	Alit	VC	20	12
35	Alit	SW	20	2
35	Alit	WM	20	5
36	Alit	WM	20	10
36	Alit	VC	20	7
36	Alit	CT	20	0
36	Alit	SW	20	0
37	Alit	WM	20	7.5
37	Alit	VC	20	5
37	Alit	SW	20	3
37	Alit	CT	20	0
38	Alit	WM	20	4
38	Alit	VC	20	9
38	Alit	CT	20	0
38	Alit	SW	20	0
39	Alit	WM	20	3
39	Alit	VC	20	5
39	Alit	SW	20	6
39	Alit	CT	20	1
40	Alit	WM	20	3
40	Alit	SW	20	2
40	Alit	VC	20	12
40	Alit	CT	20	0

## Sheet: Res Time-P.melanarius-Dry
Residence time for Pterostichus melanarius
Rep	Spec	Choice	Ttime	Residence time
1	Pmel	WM	20	10
1	Pmel	VC	20	7
1	Pmel	SW	20	2
1	Pmel	CT	20	0
2	Pmel	VC	20	12
2	Pmel	WM	20	5
2	Pmel	SW	20	1
2	Pmel	CT	20	1
3	Pmel	VC	20	11
3	Pmel	WM	20	4
3	Pmel	SW	20	1
3	Pmel	CT	20	1
4	Pmel	WM	20	7
4	Pmel	VC	20	3
4	Pmel	SW	20	4
4	Pmel	CT	20	2
5	Pmel	VC	20	8
5	Pmel	WM	20	3
5	Pmel	SW	20	4
5	Pmel	CT	20	2
6	Pmel	WM	20	6
6	Pmel	VC	20	0
6	Pmel	SW	20	2
6	Pmel	CT	20	1
7	Pmel	VC	20	4
7	Pmel	WM	20	1
7	Pmel	SW	20	1
7	Pmel	CT	20	1
8	Pmel	VC	20	7
8	Pmel	WM	20	5
8	Pmel	SW	20	1
8	Pmel	CT	20	1
9	Pmel	VC	20	7
9	Pmel	WM	20	5
9	Pmel	SW	20	2
9	Pmel	CT	20	2
10	Pmel	SW	20	8
10	Pmel	VC	20	1
10	Pmel	SW	20	2
10	Pmel	CT	20	3
11	Pmel	VC	20	6
11	Pmel	SW	20	2
11	Pmel	VC	20	2
11	Pmel	CT	20	0
12	Pmel	VC	20	7
12	Pmel	WM	20	4
12	Pmel	SW	20	2
12	Pmel	CT	20	3
13	Pmel	SW	20	7
13	Pmel	VC	20	5
13	Pmel	WM	20	2
13	Pmel	CT	20	2
14	Pmel	VC	20	2
14	Pmel	SW	20	0
14	Pmel	WM	20	1
14	Pmel	CT	20	1
15	Pmel	SW	20	6
15	Pmel	VC	20	3
15	Pmel	WM	20	3
15	Pmel	CT	20	2
16	Pmel	CT	20	4
16	Pmel	VC	20	1
16	Pmel	WM	20	1
16	Pmel	CT	20	0
17	Pmel	CT	20	6
17	Pmel	VC	20	4
17	Pmel	SW	20	2
17	Pmel	WM	20	2
18	Pmel	CT	20	6
18	Pmel	VC	20	2
18	Pmel	CT	20	1
18	Pmel	WM	20	0
19	Pmel	VC	20	7
19	Pmel	WM	20	6
19	Pmel	CT	20	3
19	Pmel	SW	20	2
20	Pmel	SW	20	2
20	Pmel	VC	20	1
20	Pmel	WM	20	1
20	Pmel	CT	20	1
21	Pmel	VC	20	15
21	Pmel	SW	20	2
21	Pmel	CT	20	3
21	Pmel	WM	20	0
22	Pmel	VC	20	8
22	Pmel	SW	20	4
22	Pmel	CT	20	6
22	Pmel	WM	20	1
23	Pmel	VC	20	6
23	Pmel	WM	20	3
23	Pmel	SW	20	2
23	Pmel	CT	20	2
24	Pmel	WM	20	2
24	Pmel	VC	20	1
24	Pmel	CT	20	1
24	Pmel	SW	20	1
25	Pmel	VC	20	7
25	Pmel	WM	20	2
25	Pmel	SW	20	3
25	Pmel	CT	20	2
26	Pmel	WM	20	9
26	Pmel	SW	20	6
26	Pmel	VC	20	1
26	Pmel	CT	20	1
27	Pmel	VC	20	8
27	Pmel	WM	20	5
27	Pmel	SW	20	0
27	Pmel	CT	20	3
28	Pmel	CT	20	5
28	Pmel	SW	20	4
28	Pmel	VC	20	4
28	Pmel	WM	20	2
29	Pmel	CT	20	5
29	Pmel	VC	20	4
29	Pmel	SW	20	4
29	Pmel	CT	20	2
30	Pmel	WM	20	15
30	Pmel	VC	20	0
30	Pmel	CT	20	1
30	Pmel	SW	20	0
31	Pmel	WM	20	11
31	Pmel	VC	20	5
31	Pmel	CT	20	1
31	Pmel	SW	20	1
32	Pmel	SW	20	3
32	Pmel	WM	20	2
32	Pmel	VC	20	1
32	Pmel	CT	20	1
33	Pmel	SW	20	3
33	Pmel	VC	20	2
33	Pmel	WM	20	2
33	Pmel	CT	20	2
34	Pmel	SW	20	9
34	Pmel	CT	20	1
34	Pmel	WM	20	2
34	Pmel	VC	20	2
35	Pmel	SW	20	1
35	Pmel	VC	20	0
35	Pmel	CT	20	0.5
35	Pmel	WM	20	0.5
36	Pmel	SW	20	3
36	Pmel	WM	20	2
36	Pmel	VC	20	1
36	Pmel	CT	20	0.5
37	Pmel	WM	20	6
37	Pmel	VC	20	4
37	Pmel	SW	20	2
37	Pmel	CT	20	1
38	Pmel	WM	20	4
38	Pmel	VC	20	2
38	Pmel	SW	20	2
38	Pmel	CT	20	2
39	Pmel	SW	20	12
39	Pmel	VC	20	1
39	Pmel	SW	20	0
39	Pmel	CT	20	0
40	Pmel	SW	20	10
40	Pmel	VC	20	1
40	Pmel	CT	20	4
40	Pmel	VC	20	2

## Sheet: Res Time-H.affinis-Dry
Residence time for Harpalus affinis-Dry seeds
Rep	Spec	Choice	Ttime	Residence time
1	haff	CT	20	8
1	haff	VC	20	2
1	haff	WM	20	3
1	haff	SW	20	2
2	haff	SW	20	9
2	haff	VC	20	1
2	haff	WM	20	6
2	haff	CT	20	1
3	haff	VC	20	9
3	haff	WM	20	4
3	haff	SW	20	5
3	haff	CT	20	2
4	haff	SW	20	11
4	haff	VC	20	2
4	haff	CT	20	3
4	haff	WM	20	1
5	haff	VC	20	7
5	haff	WM	20	3
5	haff	SW	20	2
5	haff	CT	20	1
6	haff	VC	20	9
6	haff	SW	20	4
6	haff	WM	20	4
6	haff	CT	20	0
7	haff	VC	20	10
7	haff	WM	20	4
7	haff	SW	20	2
7	haff	CT	20	1
8	haff	SW	20	6
8	haff	VC	20	3
8	haff	WM	20	2
8	haff	CT	20	1
9	haff	SW	20	13
9	haff	WM	20	3
9	haff	VC	20	2
9	haff	CT	20	1
10	haff	VC	20	7
10	haff	WM	20	4
10	haff	SW	20	5
10	haff	CT	20	0
11	haff	VC	20	9
11	haff	WM	20	5
11	haff	SW	20	3
11	haff	CT	20	1
12	haff	VC	20	8
12	haff	SW	20	6
12	haff	WM	20	2
12	haff	CT	20	0
13	haff	VC	20	7
13	haff	SW	20	4
13	haff	WM	20	4
13	haff	CT	20	1
14	haff	SW	20	7.5
14	haff	VC	20	4
14	haff	WM	20	4
14	haff	CT	20	0
15	haff	VC	20	8
15	haff	WM	20	5
15	haff	SW	20	2
15	haff	CT	20	2
16	haff	WM	20	9
16	haff	VC	20	4
16	haff	SW	20	4
16	haff	CT	20	0
17	haff	VC	20	7
17	haff	SW	20	2
17	haff	WM	20	4
17	haff	CT	20	0
18	haff	SW	20	8
18	haff	WM	20	4
18	haff	SW	20	2
18	haff	CT	20	0
19	haff	WM	20	12.4
19	haff	VC	20	3
19	haff	SW	20	1.5
19	haff	CT	20	0
20	haff	VC	20	5
20	haff	WM	20	3.5
20	haff	SW	20	2.5
20	haff	CT	20	1.5
21	haff	SW	20	8.5
21	haff	WM	20	4
21	haff	VC	20	3.5
21	haff	CT	20	2
22	haff	VC	20	7
22	haff	WM	20	3.5
22	haff	SW	20	5
22	haff	CT	20	1.5
23	haff	VC	20	8
23	haff	WM	20	4
23	haff	SW	20	3
23	haff	CT	20	1.5
24	haff	WM	20	7.5
24	haff	VC	20	6
24	haff	SW	20	2
24	haff	CT	20	1
25	haff	WM	20	8
25	haff	VC	20	3
25	haff	SW	20	4
25	haff	CT	20	0
26	haff	VC	20	7
26	haff	SW	20	4
26	haff	WM	20	3
26	haff	CT	20	1
27	haff	SW	20	9.5
27	haff	VC	20	5.5
27	haff	WM	20	1
27	haff	CT	20	1
28	haff	VC	20	6
28	haff	WM	20	3
28	haff	SW	20	2
28	haff	CT	20	0
29	haff	VC	20	8
29	haff	SW	20	5
29	haff	WM	20	3.5
29	haff	CT	20	1
30	haff	WM	20	7.5
30	haff	VC	20	5
30	haff	SW	20	3
30	haff	CT	20	0
31	haff	WM	20	12
31	haff	VC	20	4
31	haff	SW	20	1
31	haff	CT	20	0
32	haff	WM	20	8
32	haff	VC	20	4
32	haff	VC	20	2
32	haff	CT	20	0
33	haff	CT	20	10
33	haff	VC	20	3.5
33	haff	SW	20	2.5
33	haff	WM	20	0
34	haff	CT	20	5
34	haff	VC	20	3
34	haff	SW	20	1
34	haff	WM	20	1
35	haff	CT	20	11
35	haff	VC	20	4
35	haff	SW	20	1
35	haff	WM	20	0
36	haff	WM	20	10
36	haff	VC	20	7
36	haff	CT	20	0
36	haff	SW	20	1
37	haff	WM	20	7.5
37	haff	VC	20	5
37	haff	SW	20	2
37	haff	CT	20	0
38	haff	WM	20	7
38	haff	VC	20	4
38	haff	CT	20	3
38	haff	SW	20	2
39	haff	WM	20	8
39	haff	VC	20	3
39	haff	SW	20	3.5
39	haff	CT	20	1
