# Supplementary material for: Seed Detection and Discrimination by Ground Beetles (Coleoptera: Carabidae) Are Associated with Olfactory Cues
Source: PLoS One. 2017 Jan 20;12(1):e0170593. doi: 10.1371/journal.pone.0170593 (PMC5249171; doi:10.1371/journal.pone.0170593)
Supplement: S3 File — (XLSX) [file pone.0170593.s003.xlsx]

## Sheet: P.melanarius-Imbibed-Res Time
Residence Time for P. melanarius-Imbibed Seeds
Rep	Spec	Choice	ResTime
1	Pmel	WM	8
1	Pmel	VC	7
1	Pmel	CT	0
1	Pmel	SW	0
2	Pmel	VC	10
2	Pmel	WM	5
2	Pmel	SW	0
2	Pmel	CT	0
3	Pmel	VC	13
3	Pmel	WM	2
3	Pmel	CT	0
3	Pmel	SW	0
4	Pmel	WM	9
4	Pmel	VC	5
4	Pmel	SW	0
4	Pmel	CT	0
5	Pmel	VC	7
5	Pmel	SW	0
5	Pmel	WM	3
5	Pmel	CT	0
6	Pmel	WM	8
6	Pmel	VC	3
6	Pmel	SW	0
6	Pmel	CT	0
7	Pmel	VC	6
7	Pmel	WM	2
7	Pmel	CT	0
7	Pmel	SW	0
8	Pmel	VC	10
8	Pmel	WM	3
8	Pmel	CT	1
8	Pmel	SW	0
9	Pmel	VC	8
9	Pmel	WM	3
9	Pmel	SW	1
9	Pmel	CT	0
10	Pmel	SW	9
10	Pmel	VC	3
10	Pmel	WM	1
10	Pmel	CT	0
11	Pmel	VC	6
11	Pmel	WM	2
11	Pmel	SW	1
11	Pmel	CT	0
12	Pmel	SW	10
12	Pmel	VC	4
12	Pmel	WM	5
12	Pmel	CT	0
13	Pmel	CT	6
13	Pmel	VC	3
13	Pmel	WM	1
13	Pmel	SW	0
14	Pmel	CT	8
14	Pmel	WM	2
14	Pmel	VC	0
14	Pmel	CT	0
15	Pmel	CT	6
15	Pmel	VC	0
15	Pmel	WM	1
15	Pmel	SW	1
16	Pmel	VC	16
16	Pmel	SW	1
16	Pmel	WM	1
16	Pmel	CT	0
17	Pmel	SW	8
17	Pmel	VC	5
17	Pmel	WM	1
17	Pmel	CT	0
18	Pmel	VC	11
18	Pmel	WM	5
18	Pmel	SW	3
18	Pmel	CT	0
19	Pmel	VC	10
19	Pmel	SW	6
19	Pmel	WM	1
19	Pmel	CT	0
20	Pmel	VC	8
20	Pmel	WM	6
20	Pmel	SW	2
20	Pmel	CT	0
21	Pmel	WM	4
21	Pmel	VC	1
21	Pmel	SW	0
21	Pmel	CT	0
22	Pmel	VC	9
22	Pmel	SW	3
22	Pmel	WM	0
22	Pmel	CT	0
23	Pmel	WM	8
23	Pmel	SW	4
23	Pmel	VC	0
23	Pmel	CT	1
24	Pmel	VC	10
24	Pmel	SW	2
24	Pmel	WM	1
24	Pmel	CT	0
25	Pmel	VC	7
25	Pmel	SW	3
25	Pmel	WM	5
25	Pmel	CT	1
26	Pmel	VC	8
26	Pmel	WM	5
26	Pmel	SW	1
26	Pmel	CT	1
27	Pmel	WM	13
27	Pmel	VC	2
27	Pmel	SW	3
27	Pmel	CT	0
28	Pmel	WM	9
28	Pmel	VC	5
28	Pmel	CT	0
28	Pmel	SW	0
29	Pmel	VC	8
29	Pmel	WM	3
29	Pmel	CT	1
29	Pmel	SW	1
30	Pmel	SW	5
30	Pmel	VC	1
30	Pmel	WM	1
30	Pmel	CT	0
31	Pmel	VC	11
31	Pmel	WM	3
31	Pmel	SW	1
31	Pmel	CT	0
32	Pmel	SW	3
32	Pmel	VC	0
32	Pmel	WM	2
32	Pmel	CT	0
33	Pmel	SW	4
33	Pmel	VC	1
33	Pmel	CT	0
33	Pmel	WM	1
34	Pmel	WM	8
34	Pmel	VC	5
34	Pmel	SW	1
34	Pmel	CT	0
35	Pmel	WM	6
35	Pmel	VC	2
35	Pmel	SW	1
35	Pmel	CT	0
36	Pmel	VC	15
36	Pmel	CT	0
36	Pmel	WM	1
36	Pmel	VC	0
37	Pmel	VC	12
37	Pmel	WM	1
37	Pmel	SW	0
37	Pmel	CT	0

## Sheet: Alittoralis-Imbibed-Res Time
Residence Time for A.littoralis-Imbibed Seeds
Rep	Spec	Choice	Ttime	Dtime
1	Alit	WM	20	12
1	Alit	VC	20	6
1	Alit	SW	20	0
1	Alit	CT	20	0
2	Alit	WM	20	12
2	Alit	VC	20	5
2	Alit	SW	20	3
2	Alit	CT	20	0
3	Alit	VC	20	18.75
3	Alit	WM	20	0
3	Alit	SW	20	0
3	Alit	CT	20	1
4	Alit	WM	20	10
4	Alit	VC	20	3
4	Alit	SW	20	4
4	Alit	CT	20	0
5	Alit	WM	20	13
5	Alit	VC	20	5
5	Alit	SW	20	0
5	Alit	CT	20	0
6	Alit	WM	20	3.48
6	Alit	VC	20	0
6	Alit	SW	20	1
6	Alit	CT	20	0
7	Alit	VC	20	16.55
7	Alit	SW	20	0
7	Alit	CT	20	0
7	Alit	WM	20	0
8	Alit	WM	20	11
8	Alit	VC	20	2
8	Alit	SW	20	1
8	Alit	CT	20	0
9	Alit	VC	20	9
9	Alit	WM	20	0
9	Alit	SW	20	1
9	Alit	CT	20	1
10	Alit	VC	20	9
10	Alit	WM	20	5
10	Alit	SW	20	1
10	Alit	CT	20	0
11	Alit	VC	20	11
11	Alit	WM	20	5
11	Alit	VC	20	1
11	Alit	CT	20	0
12	Alit	VC	20	12
12	Alit	SW	20	6
12	Alit	VC	20	1
12	Alit	CT	20	0
13	Alit	WM	20	7
13	Alit	VC	20	6
13	Alit	SW	20	3
13	Alit	CT	20	0
14	Alit	SW	20	9
14	Alit	VC	20	5
14	Alit	WM	20	4
14	Alit	CT	20	0
15	Alit	SW	20	7
15	Alit	VC	20	5
15	Alit	WM	20	4
15	Alit	CT	20	0
16	Alit	VC	20	11
16	Alit	WM	20	3
16	Alit	SW	20	2
16	Alit	CT	20	0
17	Alit	WM	20	8
17	Alit	VC	20	6
17	Alit	SW	20	4
17	Alit	CT	20	0
18	Alit	VC	20	9
18	Alit	SW	20	2
18	Alit	WM	20	2
18	Alit	CT	20	0
19	Alit	SW	20	14
19	Alit	VC	20	4
19	Alit	CT	20	0
19	Alit	SW	20	0
20	Alit	SW	20	10
20	Alit	WM	20	7
20	Alit	CT	20	0
20	Alit	VC	20	0
21	Alit	WM	20	11
21	Alit	VC	20	7
21	Alit	SW	20	2
21	Alit	CT	20	0
22	Alit	VC	20	9
22	Alit	SW	20	4
22	Alit	VC	20	3
22	Alit	CT	20	0
23	Alit	WM	20	10
23	Alit	VC	20	7
23	Alit	SW	20	0
23	Alit	CT	20	0
24	Alit	VC	20	10
24	Alit	SW	20	4
24	Alit	WM	20	3
24	Alit	CT	20	0
25	Alit	WM	20	16
25	Alit	VC	20	5
25	Alit	SW	20	1
25	Alit	CT	20	0
26	Alit	WM	20	12
26	Alit	VC	20	6
26	Alit	SW	20	1
26	Alit	CT	20	0
27	Alit	VC	20	9
27	Alit	WM	20	7
27	Alit	SW	20	4
27	Alit	CT	20	0
28	Alit	SW	20	14
28	Alit	VC	20	1
28	Alit	WM	20	0
28	Alit	CT	20	0
29	Alit	VC	20	12
29	Alit	WM	20	6
29	Alit	SW	20	1
29	Alit	CT	20	0
30	Alit	WM	20	13
30	Alit	SW	20	3
30	Alit	VC	20	0
30	Alit	CT	20	0
31	Alit	WM	20	14
31	Alit	SW	20	3
31	Alit	VC	20	1
31	Alit	CT	20	0
32	Alit	VC	20	4
32	Alit	WM	20	2
32	Alit	SW	20	1
32	Alit	CT	20	0
33	Alit	WM	20	12
33	Alit	VC	20	3
33	Alit	SW	20	0
33	Alit	CT	20	0
34	Alit	VC	20	6
34	Alit	WM	20	3
34	Alit	SW	20	4
34	Alit	CT	20	0
35	Alit	SW	20	13
35	Alit	VC	20	2
35	Alit	CT	20	1
35	Alit	WM	20	0
36	Alit	VC	20	12
36	Alit	SW	20	3
36	Alit	WM	20	2
36	Alit	CT	20	0
37	Alit	VC	20	13
37	Alit	WM	20	3
37	Alit	SW	20	1
37	Alit	CT	20	0
38	Alit	SW	20	11
38	Alit	VC	20	2
38	Alit	WM	20	1
38	Alit	CT	20	0
39	Alit	VC	20	11
39	Alit	SW	20	0
39	Alit	WM	20	0
39	Alit	CT	20	0
40	Alit	SW	20	14
40	Alit	VC	20	2
40	Alit	WM	20	0
40	Alit	CT	20	0

## Sheet: haffinis-Imbibed-Res Time
Residence Time-H.affinis-Imbibed
Rep	Spec	Choice	Ttime	Dtime
1	haff	VC	20	14
1	haff	WM	20	8
1	haff	SW	20	0
1	haff	CT	20	0
2	haff	VC	20	12
2	haff	WM	20	5
2	haff	SW	20	3
2	haff	CT	20	0
3	haff	WM	20	3
3	haff	VC	20	16
3	haff	SW	20	0
3	haff	CT	20	0
4	haff	VC	20	10
4	haff	WM	20	4
4	haff	SW	20	2
4	haff	CT	20	0
5	haff	VC	20	13
5	haff	WM	20	3
5	haff	SW	20	0
5	haff	CT	20	0
6	haff	VC	20	6
6	haff	WM	20	0
6	haff	SW	20	2
6	haff	CT	20	0
7	haff	WM	20	12
7	haff	SW	20	0
7	haff	CT	20	0
7	haff	VC	20	6
8	haff	VC	20	11
8	haff	WM	20	7
8	haff	SW	20	1
8	haff	CT	20	0
9	haff	WM	20	5
9	haff	VC	20	8
9	haff	SW	20	1
9	haff	CT	20	1
10	haff	WM	20	9
10	haff	VC	20	7
10	haff	SW	20	1
10	haff	CT	20	0
11	haff	WM	20	6
11	haff	VC	20	10
11	haff	SW	20	1
11	haff	CT	20	0
12	haff	VC	20	6
12	haff	SW	20	6
12	haff	WM	20	12
12	haff	CT	20	2
13	haff	VC	20	9
13	haff	WM	20	5
13	haff	SW	20	3
13	haff	CT	20	0
14	haff	SW	20	9
14	haff	VC	20	5
14	haff	WM	20	5
14	haff	CT	20	0
15	haff	SW	20	4
15	haff	WM	20	5
15	haff	VC	20	8
15	haff	CT	20	0
16	haff	WM	20	5
16	haff	VC	20	8
16	haff	SW	20	2
16	haff	CT	20	0
17	haff	VC	20	8
17	haff	WM	20	6
17	haff	SW	20	4
17	haff	CT	20	0
18	haff	WM	20	5
18	haff	SW	20	2
18	haff	WM	20	10
18	haff	CT	20	0
19	haff	SW	20	8
19	haff	WM	20	2
19	haff	CT	20	0
19	haff	VC	20	8
20	haff	SW	20	3
20	haff	VC	20	7
20	haff	CT	20	0
20	haff	WM	20	4
21	haff	VC	20	11
21	haff	WM	20	7
21	haff	SW	20	2
21	haff	CT	20	0
22	haff	WM	20	9
22	haff	SW	20	4
22	haff	WM	20	3
22	haff	CT	20	0
23	haff	VC	20	10
23	haff	WM	20	5
23	haff	SW	20	0
23	haff	CT	20	0
24	haff	WM	20	9
24	haff	SW	20	4
24	haff	VC	20	5
24	haff	CT	20	0
25	haff	VC	20	16
25	haff	WM	20	5
25	haff	SW	20	1
25	haff	CT	20	0
26	haff	VC	20	12
26	haff	WM	20	6
26	haff	SW	20	0
26	haff	CT	20	0
27	haff	WM	20	9
27	haff	VC	20	7
27	haff	SW	20	4
27	haff	CT	20	0
28	haff	SW	20	14
28	haff	WM	20	1
28	haff	VC	20	0
28	haff	CT	20	0
29	haff	WM	20	12
29	haff	VC	20	6
29	haff	SW	20	1
29	haff	CT	20	0
30	haff	VC	20	13
30	haff	SW	20	3
30	haff	WM	20	0
30	haff	CT	20	0
31	haff	VC	20	14
31	haff	SW	20	3
31	haff	WM	20	1
31	haff	CT	20	0
32	haff	WM	20	4
32	haff	VC	20	2
32	haff	SW	20	1
32	haff	CT	20	0
33	haff	VC	20	12
33	haff	WM	20	3
33	haff	SW	20	0
33	haff	CT	20	0
34	haff	WM	20	4
34	haff	VC	20	3
34	haff	SW	20	4
34	haff	CT	20	0
35	haff	SW	20	0
35	haff	WM	20	4
35	haff	CT	20	0
35	haff	VC	20	9
36	haff	WM	20	4
36	haff	SW	20	1
36	haff	VC	20	12
36	haff	CT	20	0
37	haff	WM	20	4
37	haff	VC	20	10
37	haff	SW	20	0
37	haff	CT	20	0
38	haff	SW	20	1
38	haff	WM	20	5
38	haff	VC	20	10
38	haff	CT	20	0
39	haff	WM	20	3
39	haff	SW	20	0
39	haff	VC	20	9
39	haff	CT	20	0
40	haff	SW	20	14
40	haff	WM	20	3
40	haff	VC	20	0
40	haff	CT	20	0
